# Supplementary material for: Cationic Lignin Polymers as Flocculant for Municipal Wastewater
Source: Polymers (Basel). 2021 Nov 9;13(22):3871. doi: 10.3390/polym13223871 (PMC8625770; doi:10.3390/polym13223871)
Supplement: Supplementary file 1 [file polymers-13-03871-s001.zip]

Archive with 1 entries (1 files):
- polymers-1416200-supplementary.pdf
